# Supplementary material for: Physicochemical Transformations of Silver Nanoparticles in the Oro-Gastrointestinal Tract Mildly Affect Their Toxicity to Intestinal Cells In Vitro: An AOP-Oriented Testing Approach
Source: Toxics. 2023 Feb 21;11(3):199. doi: 10.3390/toxics11030199 (PMC10056345; doi:10.3390/toxics11030199)
Supplement: Supplementary file 1 [file toxics-11-00199-s001.zip]

Archive with 1 entries (1 files):
- toxics-2223573-supplementary.pdf
